# Supplementary material for: Iodide Excess Inhibits Thyroid Hormone Synthesis Pathway Involving XBP1-Mediated Regulation
Source: Nutrients. 2023 Feb 9;15(4):887. doi: 10.3390/nu15040887 (PMC9967305; doi:10.3390/nu15040887)
Supplement: Supplementary file 1 [file nutrients-15-00887-s001.zip]

Archive with 1 entries (1 files):
- nutrients-2131837-supplementary.pdf
